# Supplementary material for: Potent BRD4 inhibitor suppresses cancer cell-macrophage interaction
Source: Nat Commun. 2020 Apr 14;11:1833. doi: 10.1038/s41467-020-15290-0 (PMC7156724; doi:10.1038/s41467-020-15290-0)
Supplement: Supplementary file 4 — Source Data [file 41467_2020_15290_MOESM4_ESM.xlsx]

## Sheet: Figure.1
Fig.1b	concentration(nM)	NHWD-530		NHWD-540		NHWD-560		NHWD-830
	3	102.231	101.636	101.488	101.636	102.344	102.5	101.346	101.785
	2.52288	96.1321	98.9586	100.446	100.744	101.719	101.719	100.744	99.5537
	2.04576	88.9914	87.355	94.7932	97.1735	95.625	95	95.8346	94.942
	1.56864	58.197	58.197	74.1149	79.0241	66.25	68.125	79.3216	83.6358
	1.09152	25.6174	20.5594	36.626	29.039	33.5938	32.5	69.3038	62.4692
	0.614394	7.76555	14.6266	11.7822	11.931	14.5312	15.4688	10.2946	5.68283
	0.137272	8.36061	5.3853	6.27789	5.23654	5	10.625	6.57542	2.55876
	0.0339849	0.922345	6.57542	5.53407	1.54448	10.1562	13.125	0.862838	1.4579
Fig.1d	concentration(nM)	NHWD-840		NHWD-850		NHWD-860		NHWD-870
	3	101.174	100.889	99.751	100.889	100.889	100.32	101.339	101.804
	2.39794	99.4664	98.6128	100.036	100.889	101.174	100.605	100.74	99.5542
	1.79588	82.9618	83.2464	96.9054	95.198	100.036	99.751	95.9066	95.1156
	1.19382	15.5205	30.3178	31.456	32.5943	74.9941	70.1565	79.3053	83.6424
	0.59176	2.14608	9.5447	7.83732	2.99976	12.3903	19.5044	60.3038	63.4692
	0.103	1.57695	18.3661	4.39886	8.95186	2.99976	0.4387	20.2946	25.6828
	0.061236	2.40692	5.84539	12.3903	11.5366	4.39886	1.86151	16.5754	12.5588
	0.0021442	6.69907	2.7152	0.154138	1.26867	1.26867	4.13801	0.862838	1.4579
Fig.1e		NHWD-840		NHWD-850		NHWD-860		NHWD-870		JQ-1		BMS-986158
	3	95.52	94.98	89.78	89.22	89.32	90.99	91.32	90.79	94.26	94.75	86.89	89.73
	2.52288	93.3	93.73	89.03	89.34	89.13	90.21	91.56	90.89	94.02	94.2	87.67	88.48
	2.04576	87.44	87.79	90.09	90.09	90.64	90.52	89.83	90.11	60.7	49.9	89.55	89.3
	1.56864	47.24	47.49	89.1	88.35	88.44	89.49	89.26	88.73	8.74	4.85	88.17	88.8
	1.09152	18.38	12.66	35.94	34.48	68.35	72.54	89.61	89.15	4.01	4.44	74.14	79.88
	0.614394	11.24	2.1	7.16	14.38	15.53	29.79	86.83	87.53	3.74	1.29	28.16	35.58
	0.137272	3.53	13.11	0.23	-0.84	4.2	14.84	28.76	26.98	0.75	21.87	0.036	13.2
	0.0398488	7.96	8.04	0.32	1.84	4.56	9.08	10.96	4.35	1.52	21.49	0.019	6.06
	0.0169701	11.62	22.01	0.35	1.87	1.74	11.45	15.41	2.82	8.89	26.86	0.078	7.88
Fig.1f
		NHWD-840		NHWD-850		NHWD-860		NHWD-870		JQ-1		BMS-986158
	3	94.65	95.19	88.63	88.4	90.46	89.59	92.14	92.46	94.26	94.75	90.46	90.37
	2.5	91.51	91.02	86.67	86.03	87.8	87.94	90.92	92.15	94.02	94.2	88.65	88.13
	2	70.13	73.2	82.44	82.62	87.1	88.94	89.68	91.47	60.7	49.9	88.19	87.76
	1.5	53.39	55.36	71.17	69.3	82.83	82.68	87.88	89.64	38.74	34.85	83.55	84.39
	1	35.92	25.61	46.11	48.16	67.92	71.9	86.71	86.28	19.01	19.44	73.39	72.09
	0.6	17.61	17.32	25.28	23.6	35.72	34.62	80.07	80.02	3.74	1.29	51.35	50.6
	0.15	9.03	8.43	15.75	17.7	14.34	13.82	49.81	46.95	0.75	21.87	20.45	20.15
	-0.3	6.21	5.27	7.16	12.83	5.89	8.33	13.41	13.25	1.52	21.49	6.95	6.37
	-0.9	2.77	4.58	4.44	11.66	3.7	7.12	6.42	8.37	8.89	26.86	4.15	1.05
Fig.1g	concentration(nM)	GSK-525672		I-BET151		OTX-015		NHWD-870
	3	100.155	100.899	99.9805	100.846	100.838	100.296	101.341	101.79
	2.4	99.5135	98.5975	80.0356	78.8893	91.1738	98.6047	100.774	99.5602
	1.8024	60.9618	63.2464	46.9054	45.198	69.0356	72.751	92.8346	91.942
	1.2043	25.5205	30.3178	31.4642	32.5943	24.9941	17.1565	75.3216	83.4358
	0.6032	8.14607	9.5447	7.8413	2.99976	12.3903	10.5044	65.3038	63.4524
	0.4103	1.57695	2.36614	1.39886	1.95186	2.99976	0.4387	30.3045	25.7042
	0.31236	2.41143	2.84539	1.39032	1.53664	1.39886	1.86151	16.3424	12.5613
	0.21442	0.70002	0.7152	0.154138	0.268674	0.268674	0.138013	0.862838	1.0579

## Sheet: Figure.2
Fig.2b	H526	JQ1(nM)	0	0.1	1	10	100	500	1000	5000	10000		NHW-870	0	0.1	1	10	100	500	1000	5000	10000
			1.037	0.971	0.927	0.904	0.853	0.681	0.596	0.505	0.5			1.011	0.977	0.658	0.268	0.103	0	0	0
			1.071	0.995	0.956	0.901	0.856	0.655	0.561	0.501	0.509			1.091	0.969	0.633	0.226	0.115	0	0	0	0
			0.925	0.985	0.933	0.925	0.883	0.622	0.548	0.553	0.503			0.979	0.948	0.625	0.235	0.127	0	0	0	0
																						0
	A2780	JQ1(nM)	0	0.1	1	10	100	500	1000	5000	10000		NHW-870	0	0.1	1	10	100	500	1000	5000	10000
			1.053	0.985	0.967	0.944	0.823	0.701	0.653	0.575	0.508			1.033	0.985	0.731	0.215	0.033	0	0
			1.025	1.07	0.986	0.951	0.86	0.703	0.631	0.595	0.519			1.051	0.974	0.705	0.252	0.025	0	0	0	0
			0.951	0.95	0.93	0.925	0.805	0.692	0.601	0.603	0.512			0.953	0.959	0.725	0.282	0.047	0	0	0	0
																					0	0
	ES-2	JQ1(nM)	0	0.1	1	10	100	500	1000	5000	10000		NHW-870	0	0.1	1	10	100	500	1000	5000	10000
			1.041	0.995	0.987	0.904	0.706	0.631	0.55	0.5	0.498			1.033	0.993	0.911	0.355	0.133	0	0	0
			1.083	0.97	0.956	0.931	0.745	0.603	0.531	0.495	0.479			0.975	0.983	0.921	0.301	0.217	0	0	0	0
			0.935	0.9	0.923	0.898	0.711	0.592	0.501	0.523	0.511			1.033	0.961	0.934	0.382	0.108	0	0	0	0
																						0
	MDA-MB231	JQ1(nM)	0	0.1	1	10	100	500	1000	5000	10000		NHW-870	0	0.1	1	10	100	500	1000	5000	10000
			1.042	0.999	0.957	0.911	0.732	0.635	0.587	0.525	0.45			1.043	0.965	0.701	0.368	0.083	0	0
			1.107	1.005	0.934	0.927	0.775	0.648	0.591	0.515	0.492			1.01	0.95	0.703	0.306	0.065	0	0	0	0
			0.95	0.975	0.928	0.92	0.756	0.606	0.58	0.507	0.438			0.996	0.937	0.725	0.338	0.074	0	0	0	0
																					0	0
Fig.2d	H526					A2780					ES-2					MDA-MB231
	Clone Number	DMSO	JQ1	NHWD-870		Clone Number	DMSO	JQ1	NHWD-870		Clone Number	DMSO	JQ1	NHWD-870		Clone Number	DMSO	JQ1	NHWD-870
		782	627	75			1351	839	378			816	575	146			1533	1294	571
		708	705	84			1680	794	355			792	505	155			1430	1205	603
		811	686	92			1477	803	313			919	619	103			1290	1074	635
		890	632	65			1538	802	209			903	501	98			1384	1155	542
		755	603	76			1295	753	273			785	621	133			1847	1020	519
Fig.2f	H526					A2780					ES-2					MDA-MB231
	Clone Size	DMSO	JQ1	NHWD-870		Clone Size	DMSO	JQ1	NHWD-870		Clone Size	DMSO	JQ1	NHWD-870		Clone Size	DMSO	JQ1	NHWD-870
		100	82.7	11.5			100	98.7	21.5			100	99.5	35.3			100	89.4	23.2
		102.1	89.5	19.7			102.3	92.8	18.4			104.9	98.4	32.7			106.2	88.1	29.8
		98.1	79.5	9.7			97.8	89.3	31.2			95.2	101.5	30.1			99.3	90.5	19
		101.3	85.8	16.5			90.2	85.7	15.3			89.6	93.2	25.5			103.9	92.2	25.8
		94.9	90.6	20.5			101.35	94	28.5			102.3	90.7	23.9			90.2	85.2	21.1

## Sheet: Figure.3
Fig.3a		Tumor volume (mm^3)
			Animal No.	0	3	7	10	14	17	20
	Vehicle	Group 1 Vehicle 10ul/g, p.o., QD x 21D, n=6	409	75.2284	141.116	348.919	532.283	622.913	958.588	1144.97
			412	124.316	205.889	414.217	528.438	731.057	944.762	1232.58
			418	289.27	474.398	789.902	1144.97	1776.31	2876.12	3843.98
			659	242.902	745.259	1087.64	1728.87	2545.02	5314.32	5943.26
			666	194.191	387.419	655.817	811.629	1041.26	1478.88	1805.3
			685	220.036	416.391	1162.77	1854.3	2398.14	3230.68	4089.54
	NHWD-870, 0.75mg/kg	Group 2 NHWD-870, 0.75mg/kg, 10ul/g, p.o., QD x 21D, n=6	423	192.244	395.966	723.612	1123.82	1169.07	1563.43	1882.72
			426	263.88	556.678	1124.37	1337.09	1508.45	1842.12	1980.4
			429	212.226	654.987	964.914	1219.11	1544.25	2108.97	2365.8
			672	157.172	201.421	402.947	614.795	755.744	937.093	1110.57
			679	251.256	423.505	655.847	939.345	1018.31	1199.84	1230.51
			681	74.1662	90.8277	216.235	324.637	369.016	528.17	727.098
	NHWD-870, 1.5mg/kg	Group 3 NHWD-870, 1.5mg/kg, 10ul/g, p.o., QD x 21D, n=6	404	70.0321	54.6804	52.3406	65.7752	53.8674	48.5889	34.4047
			407	190.911	344.715	448.169	568.076	610.408	810.7	640.677
			422	142.166	214.258	304.6	360.126	386.917	443.445	402.424
			425	225.589	388.716	593.496	706.593	812.577	889.286	852.013
			663	289.503	680.326	1004.88	1344.39	1371.12	1654.72	1472.9
			680	248.923	337.153	603.12	669.797	772.943	1027.16	894.82
	NHWD-870, 1.5mg/kg	Group 4 NHWD-870, 1.5mg/kg, 10ul/g, p.o., BID x 21D, n=6	403	109.221	144.898	197.484	131.255	62.3145	47.429	26.6114
			410	224.83	505.755	503.899	391.019	300.826	191.773	100.415
			413	299.894	546.732	592.389	682.651	398.906	233.18	135.956
			428	206.535	299.628	367.276	349.329	289.842	220.484	137.17
			662	71.1385	118.413	139.312	127.616	34.7757	27.9218	18.4987
			675	243.509	349.874	303.705	368.066	313.223	285.512	246.724
	NHWD-870, 3mg/kg	Group 5 NHWD-870, 3mg/kg, 10ul/g, p.o., QD x 21D, n=6	394	214.569	358.746	333.707	437.974	419.528	322.387	210.995
			397	283.781	388.452	496.02	540.936	482.448	425.193	408.348
			415	95.4937	155.351	157.718	95.5288	50.5531	34.789	27.4808
			420	263.538	463.13	473.691	533.091	433.291	384.967	260.178
			668	135.772	205.659	158.288	221.48	295.198	277.907	255.246
			674	170.581	291.181	365.426	397.242	350.744	257.213	184.052
	NHWD-551（BMS-98158）, 3mg/kg,	Group 6 NHWD-551, 3mg/kg, 10ul/g, p.o., QD x 21D, n=6	391	70.7482	74.3759	77.8295	85.3234	143.155	168.881	109.113
			392	281.176	645.66	711.807	660.58	631.985	572.096	344.401
			400	169.787	201.755	247.251	253.341	284.814	295.838	179.35
			419	199.731	298.155	400.86	572.899	633.673	771.302	668.977
			660	233.275	360.646	525.42	658.878	701.19	895.887	716.541
			683	209.875	342.431	356.476	415.314	300.37	253.764	654.303
Fig.3b	a2780
	Vehicle, 20ul/g, p.o., QD x 15D, n=5								NHWD-870, 3mg/kg, 10ul/g, p.o., QD x 15D, n=5
		0	3	6	9	12	15			0	3	6	9	12	15
		173	92	124	159	203	288			83	437	183	150	110	91
		103	304	543	877	1143	1484			278	185	151	191	138	72
		219	215	488	646	731	1453			290	30	27	22	20	18
		155	341	640	713	817	1080			83	119	79	66	56	40
		21	328	441	515	592	968			36	617	405	371	270	78
Fig.3c	TMD-8	Tumor volume (mm^3)
			Animal No.	0	3	7	10	14	17	21
	Vehicle	Group 1 Vehicle 10ul/g, p.o., QD x 21D, n=6	47954	120.601	193.438	401.5	635.669	1360.49	1531.67	2664.21
			47970	144.301	172.099	342.989	697.759	1245.48	2114.37	3346.46
			47980	104.211	212.875	576.081	878.338	1520.4	1887.02	2658.52
			47981	194.858	296.135	463.664	816.953	1196.88	2044.27	3684.94
			47992	141.085	130.511	123.353	141.275	161.62	306.234	640.285
			47995	188.899	407.831	737.56	1099.03	1753.06	2403.07	3353.01
	NHWD-870, 3mg/kg	Group 2 NHWD-870, 3mg/kg, 10ul/g, p.o., QD x 21D, n=6	12972	135.749	210.016	347.833	278.167	177.492	203.37	566.866
			12975	160.378	166.954	254.452	325.57	209.22	180.739	363.185
			47957	111.097	177.118	292.586	336.135	327.654	317.134	475.409
			47971	215.602	367.777	297.998	344.695	243.833	320.512	503.514
			47973	96.5	150.727	182.149	159.095	100.203	84.6294	313.1
			47982	162.39	208.299	258.854	292.996	228.258	268.501	324.211
	NHWD-870, 1.5mg/kg	Group 3 NHWD-870, 1.5mg/kg, 10ul/g, p.o., QD x 21D, n=6	12967	214.469	338.876	459.258	490.697	640.246	730.308	1151.12
			47959	165.444	252.047	449.651	432.678	434.37	597.229	1193.19
			47964	94.318	100.523	146.864	235.012	213.016	374.112	830.854
			47965	104.496	149.534	132.276	190.412	174.551	196.792	339.119
			47968	146.158	223.518	263.192	150.967	71.2181	127.555	375.477
			47987	140.975	132.449	174.278	163.029	175.498	127.945	217.147
	Ibrutinib, 25mg/kg	Group 4 Ibrutinib, 25mg/kg, 10ul/g, p.o., QD x 21D, n=6	12968	154.352	237.85	352.832	473.704	835.097	1017.47	1538.44
			12969	126.234	276.464	423.619	751.605	1026.1	1815.12	2230.02
			47958	92.4707	91.3933	205.187	389.433	435.155	476.012	727.616
			47983	208.237	282.765	365.185	510.345	707.68	822.388	1254.35
			47986	189.187	163.343	345.367	486.864	720.134	594.62	985.284
			47996	112.682	107.8	135.53	230.549	302.373	293.12	887.285
Fig.3d		Ctrl					870-1mg/kg					870-2mg/kg
	0	0	0	0	0	0	0	0	0	0	0	0	0	0	0	0
	3	263	413	120	0	98	36	4	137	56	75	14	36	172	3.5	2.5
	7	550	2304	600	1008	405	51	56	405	88	81	40	75	288	2.1	2.5
	11	1210	4332	1549	1152	640	191	162	405	198	63	0	237	500	2.5	1.6
Fig.3e	Tumor Volume (mm3)
	Group		Animal No.	0	4	7	11	14	18	21
	Group 1		08821	127.344	237.517	511.257	1052.72	1489.37	1693.04	1948.02
	Vehicle		08822	156.3	359.873	571.803	1177.25	1515.41	2288.56	2833.48
	PO		08830	138.796	287.723	622.25	1354.84	1868.81	2671.89	2885.12
	QD, 5 Days on, 2 Days off		08832	167.056	223.661	312.479	552.37	1026.75	1400.83	1573.62
	/ week x3		08836	213.022	253.675	308.384	551.966	1067.69	1588.3	1851.18
			08844	114.607	255.158	482.724	687.307	1001.12	1473.03	1690.08
	Group 2		08805	187.407	180.115	354.946	333.816	869.938	947.479	1152.24
	NHWD-870-HCl		08818	129.823	100.661	108.136	123.623	282.077	354.935	633.313
	3 mg/kg		08819	123.552	101.808	132.2	211.51	467.223	602.443	890.897
	PO		08820	162.978	169.071	290.979	368.326	627.735	703.598	1097.51
	QD, 5 Days on, 2 Days off		08829	197.865	201.772	435.513	511.795	985.207	1037.76	1306.53
	/ week x3		08833	111.638	81.9823	83.7227	108.132	153.932	172.297	328.738
	Group 3		08812	124.032	125.079	119.983	204.214	396.493	580.818	932.477
	NHWD-870-HCl		08815	120.497	148.629	238.282	361.187	659.962	828.001	934.695
	2 mg/kg		08816	183.857	180.193	335.392	438.176	783.286	941.933	1116.85
	PO		08817	155.659	187.061	359	511.029	668.171	817.427	993.943
	QD, 5 Days on, 2 Days off		08831	140.462	149.381	146.599	273.013	489.424	615.591	830.361
	/ week x3		08845	187.897	207.594	237.29	310.165	499.77	523.033	759.477
	Group 4		08801	129.244	194.913	287.4	471.867	761.481	1193.81	1260.17
	NHWD-870-HCl		08803	160.038	185.189	179.028	223.232	416.901	502.306	803.56
	1 mg/kg		08806	169.001	280.375	471.859	877.856	1465.48	1462.56	2033.79
	PO		08824	117.302	95.8833	75	148.092	269.486	392.415	610.219
	QD, 5 Days on, 2 Days off		08834	146.452	112.388	168.951	422.323	681.998	656.108	1035.41
	/ week x3		08838	191.835	123.053	201.777	392.448	534.654	619.802	877.716
	Group 5		08804	150.774	190.606	243.772	541.178	840.395	1260.47	1603.7
	BMS-986158		08809	118.553	233.18	508.815	982.065	1426.45	1267.54	1878.69
	1 mg/kg		08811	191.653	278.289	374.344	955.744	1137.31	1188.69	1789.35
	PO		08813	150.802	235.064	456.749	627.932	1074.5	1129.05	1645.42
	QD, 5 Days on, 2 Days off		08823	127.386	184.498	169.114	275.862	373.109	402.127	683.962
	/ week x3		08843	173.315	135.54	146.329	357.353	473.708	719.097	956.808
Fig.3f		Ctrl					870-HCI-1.5mg/kg
	0	0	0	0	0	0	0	0	0	0	0
	3	89	145	120	74	68	79	110	130	76	83
	7	340	373	270	187	130	174	201	230	143	132
	11	600	550	493	570	423	250	289	310	195	185
	15	1042	1124	864	945	845	364	396	423	264	276
	19	1540	1952	1434	1351	1043	474	530	503	349	303
	21	2104	2430	1844	1753	1432	503	684	603	425	403

## Sheet: Figure.4
Fig.4b		Vehicle						NHWD-870
	H526	12.8	10.2	13.1	10.5	15.7	11.1	0.5	1.1	0.3	1.5	0.1	0.7
	A2780	15.7	13.5	17.4	19.3	13.2		1.2	2.3	0.5	0.3	0.2
Fig.4d		Vehicle						NHWD-870
		35	32	27.5	41.2	25.5		0	0	3.1	0	1.7
Fig.4f		Ctrl					NHWD-870					Ctrl+TAM					NHWD-870+TAM
		774	894	655	732	701	9.45	7.35	11.13	15.27	10.74	1390	1550	1270	1190	1430	33	58	127	89	145
Fig.4g		Ctrl					NHWD-870					Ctrl+TAM					NHWD-870+TAM
		3.5	2.9	4.5	3.7	4.5	0.05	0.07	0.1	0.15	0.11	7.9	11.5	6.5	9.2	7.5	0.5	0.3	0.7	0.35	0.43
Fig.4i		Ctrl					NHWD-870					Ctrl+TAM					NHWD-870+TAM
		38	35	37	28	43	3	5	5	4	9	58	64	69	49	63	10	7	13	7	9
Fig.4j		Ctrl					NHWD-870					Ctrl+TAM					NHWD-870+TAM
		2	3.5	2	2.7	3	0	0	0.5	0.2	0.1	5	3.5	4	6.7	5	0.5	0.15	0.48	0.85	1.2
Fig.4k		Ctrl					NHWD-870					Ctrl+TAM					NHWD-870+TAM
		10	12	9.5	11.5	14	2	3.5	5.5	4.2	0	32	28.5	25	25	27.9	15	17.9	19.9	12	16.7

## Sheet: Figure.5
Fig.5b		DMSO			NHWD-870
	CD68-	15.1	21.7	13.5	2.1	1.5	1
	CD68+	1.7	2.3	1.1	0	0	0
Fig.5e	DMSO	626.875	784	658.5	464.5	590.75	845.25	768.375	1087.5	645.5	905.25	684.075	1066	664.64	657.9	1237.16
	A2780	6612.5	7018	7056	10976	17920	6394.5	3422.5	2456.5	4693	15856.5	3593.62	1666	3683.79	3641.4	4412.62
	A2780+NHWD-870	405	144	586.625	288	105.875	600	415.438	343	451.25	304	750	405	786.5	144	171.5
Fig.5f		DMSO			NHWD-870
	ID8	0.0123444	0.0153034	0.0174576	0.0037	0.00425	0.0051
	2780	0.043	0.073	0.032	0.0041	0.006	0.005
	SKOV3	0.0034	0.0058	0.0076	0.00031	0.00098	0.0006
	B16	0.0571	0.0377	0.0499	0.012	0.0078	0.017
	YUSOC	0.044	0.065	0.036	0.017	0.021	0.0089
	YUGASP	0.0042	0.0049	0.0039	0.0001	0.00025	0.00017
	YUAME	0.0037	0.0045	0.0038	0.0004	0.0005	0.0003
	YUMAC	0.0017	0.0025	0.0019	0.0002	7e-05	0.0006
	A375	0.018	0.023	0.027	0.0012	0.0024	0.004
		DMSO			NHWD-870
Fig.5g	ID8	85	56	73	23	12	32
	B16	845	1043	742	201	164	89
	2780	543	403	619	50	32	79
	SKOV3	54	95	85	10	13	24
	A375	155	204	277	26	36	31
Fig.5i		DMSO			NHWD-870
		1.04	1.79	0.75	0.11	0.17	0.05
Fig.5k		Vehicle					NHWD-870
		55.1	43.5	48	38.1	58	1.1	2.9	6.8	4.1	0.5

## Sheet: Figure.6
Fig.6a	CSF1	0	5	5	5
		10	15.5	19.7	20.1
		50	45.6	59.6	67.2
Fig.6c		DMSO			NHWD-870			DMSO+MCSF-1 (10ng/ml)			NHWD-870+MCSF-1 (10ng/ml)
	0	5	5	5	5	5	5	5	5	5	5	5	5
	24	6.8	6.1	7.1	5.5	5.2	6.2	7	6.4	6.1	6	7.2	5.8
	48	11	12.3	11.8	6.8	6.3	7.4	16.8	17.9	18.4	11.5	10.2	12.8
	72	18.5	17.6	19.5	8.9	9.5	8.5	29.5	32.5	34.1	18.7	19.6	20
			DMSO+IgG			DMOSO+anti-MCSF-1R			NHWD-870+IgG			NHWD-870+anti-MCSF-1R
		0	5	5	5	5	5	5	5	5	5	5	5	5
Fig.6d		24	7	6.3	7.8	5.5	6.1	6.7	5.5	5.3	5.9	5.3	5.05	5.7
		48	13.2	11	12.6	9.55	7.43	7.22	7.9	6.8	7.5	7	6.5	6.2
		72	18.7	19.5	20.6	10.55	8.95	9.13	8.7	8	9.2	8.2	7.9	8.6
Fig.6e
Fig.6g		EV					CSF-1					EV+LC					CSF-1+LC
	0	0	0	0	0	0	0	0	0	0	0	0	0	0	0	0	0	0	0	0	0
	5	0.35	0.8	0.72	0.52	0.13	0.85	0.8	0.72	0.32	0.13	0.75	0.7	0.52	0.22	0.1	0.7	0.65	0.5	0.12	0.15
	10	1.6	1.05	0.85	0.42	0.45	1.8	1.55	0.35	0.56	0.41	1.2	0.8	0.55	0.66	0.41	1.4	0.95	0.57	0.73	0.37
	15	1.8	1.95	0.97	0.73	0.55	1.5	2.95	1.07	1.03	0.85	1.05	1.95	0.57	1.43	0.75	1.58	0.95	1.37	0.73	0.45
	20	2.24	1.55	2.87	0.7	1.25	2.52	3.55	2.17	0.85	1.45	1.52	2.35	1.57	0.95	0.55	1.08	2.23	1.07	0.95	0.83
	25	3.78	3.93	1.95	0.83	1.57	5.43	3.74	4.57	1.55	0.83	1.87	3.38	2.23	1.35	0.81	3.53	2.7	2	0.95	1.21
	30	4.13	3.06	2.75	4.55	1.25	5.65	5.82	4.85	2.05	3.25	2.57	3.87	2.05	2.05	1.25	2.95	3.6	3.39	2.45	1.3
	35	4.99	5.88	2.9	3.65	1.46	6.48	7.75	5.41	3.25	3.9	3.38	4.26	2.95	2.25	2.15	3.66	2.85	2.62	5.08	1.87
	40	5.63	8.04	9.17	2.03	1.77	10.01	8.42	14.02	6.13	7.06	5.6	2.56	3.01	1.9	4.06	3.5	3.9	4.01	5.94	1.36
	45	12.8	14.06	7.04	5.75	4.4	18.8	14.5	18.3	6.3	8.03	7.3	3.03	3	2.01	4.2	2.75	3.4	3.2	9.7	2.01
Fig.6h		EV					CSF-1					EV+LC					CSF-1+LC
		800	650	943	814	730	1340	1503	1250	1533	1430	250	431	270	350	314	275	310	423	284	301
Fig.6i		EV					CSF-1					EV+LC					CSF-1+LC
		8	5.6	6.7	7.8	7.2	11.3	10.4	9.3	12.3	16.3	2.3	4.6	2.5	0.5	3.4	2.9	4.5	3.1	1.1	2
Fig.6j		EV					CSF-1					EV+LC					CSF-1+LC
	Peritoneum	45	67	55	72	46	90	75	88	112	105	23	33	17	21	10	25	16	21	10	16
	Omentum	33	45	38	40	27	55	73	69	102	76	10	22	0	14	3	21	11	13	5	5
	Pelvic	98	78	88	83	93	123	145	174	103	136	67	65	33	41	32	23	28	31	20	16
Fig.6k		EV					CSF-1					EV+NHWD-870					CSF-1+NHWD-870
		910	740	902	815	650	1452	1265	1644	1498	1359	100	54	27	35	41	375	345	367	276	305
Fig.6l		EV					CSF-1					EV+NHWD-870					CSF-1+NHWD-870
		7.5	5.2	6.1	6.5	8.6	10.3	11.7	14.5	13.2	10.5	0.5	1.1	0.3	0.1	0.3	2.5	3.8	4.1	3.5	2.1
Fig.6m		EV					CSF-1					EV+NHWD-870					CSF-1+NHWD-870
	Peritoneum	78	82	56	72	55	110	92	135	121	98	10	2	0	7	8	25	32	21	43	36
	Omentum	43	36	36	41	33	75	69	65	92	70	6	3	0	5	5	8	13	10	16	12
	Pelvic	102	89	80	92	97	155	167	179	123	142	32	9	2	21	14	45	54	36	64	51

## Sheet: Figure.7
Fig.7a-d
		A375									A2780
Fig.7e		Ctrl			BRD4-KO			NHWD-870			Ctrl			BRD4-KO			NHWD-870
	20% O2	1.1304	0.9154	1.1717	0.6503	0.7041	0.5475	0.5505	0.6045	0.7214	1.081	0.8704	1.2329	0.7041	0.5425	0.3273	0.5644	0.5674	0.4042
	1% O2	11.5732	17.5582	21.3135	3.4413	5.4042	6.2042	5.4118	3.2149	3.6595	8.9904	6.7118	7.3046	3.4377	2.1054	1.5943	1.7045	2.3901	2.1842
		A375									A2780
Fig.7f		Ctrl			BRD4-KO			NHWD-870			Ctrl			BRD4-KO			NHWD-870
	20% O2	1.0773	0.8319	1.2103	0.4503	0.3984	0.2829	0.3374	0.4749	0.2828	1.0473	0.9738	1.1718	0.3645	0.3503	0.4837	0.2982	0.3732	0.4431
	1% O2	8.4813	9.3743	7.5839	2.3758	2.3481	1.6742	2.5749	3.3875	3.6648	6.5632	5.8873	7.3763	2.1938	1.5001	1.4732	2.4931	3.2923	3.3113
Fig.7g			DMSO				NHWD-870
		A2780	1	1.00639	1.00733		0.269032	0.245298	0.217586
		A375	1	0.994203	1.00309		0.36383	0.32589	0.34965
Fig.7i		DMSO					NHWD-870 15nM 3 days
		1%Input	IgG	anti-BRD4			1%Input	IgG	anti-BRD4
		28.3495	29.7453	27.1206			26.7662	27.691	27.0386
		28.0816	29.5075	27.1854			26.4759	27.5084	27.1871
		28.23	29.6384	27.1599			26.6154	27.5393	27.0177
			0.348115	2.14706				0.411022	0.646046
			0.41051	2.05278				0.466475	0.721045
			0.374896	2.08929				0.456589	0.655491
Fig.7j			A375					A2780
		Ctrl			BRD4-KO			Ctrl			BRD4-KO
		1.1943	0.8283	1.2301	0.4539	0.3278	0.2718	23.1843	17.5042	14.9048	8.9043	13.4043	11.2242
		1.0488	0.9842	1.1515	0.4184	0.3254	0.4264	8.9942	9.4722	11.4238	8.7433	7.2042	6.4072

## Sheet: Sup Figure.3
Sup Fig.3a	HUVEC			HEK293T			MCF-10A			MCF-7			SKBR3			UACC812			MAD-MB361			MDA-MB231
	0.380035	0.588235	0.796435	1.0643	1.03215	0.96785	0.978208	1.38235	1.7865	3.78348	3.11765	2.45181	12.5592	13.6096	11.5088	12.8918	11.4415	9.99122	8.73555	9.34383	8.12727	25.8537	29.5779	22.1295
	SUM149			SUM159			A2780			ES-2			IGROV1			SKOV3			ECC-1			Ishikawa
	29.7965	21.7932	25.7949	38.0818	29.9201	34.001	65.3599	50.6435	58.0017	83.3392	63.3122	73.3257	11.0507	8.94989	10.0003	13.6811	10.5549	12.118	11.4739	6.40898	8.94144	15.4507	12.5501	14.0004
	JER			JEG-3			HELA			A549			H1975			H526			H69			A375
	1.08238	0.682379	0.882379	1.59588	0.874775	1.23533	21.3535	18.3535	19.8535	15.7779	13.87	14.824	11.2682	8.14412	9.70617	37.9829	32.1956	35.0893	29.3878	24.202	26.7949	30.0172	25.455	27.7361
	Hep G2			U251			MSK667
	5.55482	4.269	4.91191	2.89517	0.987295	1.94123	4.53202	2.17406	3.35304
Sup Fig.3b

## Sheet: Sup Figure.4
Sup Fig.4a		concentration(nM)	24h
		0	98.3	104.7	100.3	100.8	97.4
		8	92.2	96.6	101.8	89.4	88.3
		16	110.2	110.2	98.4	107.6	95.8
		32	83	93.4	105.5	99.6	95.5
		64	103.4	112.7	111.1	101.6	109.8
		250	103.5	109.5	106.5	97.6	108.3
		500	100.1	119.6	110.7	109.3	105
		1000	108.5	106.7	106.8	109.4	111.5
Sup Fig.4b		concentration(nM)	48h
		0	91	93.6	97.3	101.3	96
		8	86.6	89.1	94.5	89.9	96.5
		16	89.9	85.3	85.9	93.1	85.1
		32	91	88.3	88.5	90.2	88.2
		64	83.9	94.7	90.4	90.2	88.4
		250	88.5	97.7	92.2	92.7	91.5
		500	86.7	88	95	91.6	82.3
		1000	87.1	88.6	81.5	80.9	84.8
Sup Fig.4b		concentration(nM)	72h
		0	97.7	105.6	98.9	97.9	104.4
		8	99.5	90.9	86.4	92.1	95.1
		16	90.2	90.2	95.9	89.1	93.1
		32	86.9	88.4	97.6	92.8	90.1
		64	89.6	99.6	87.1	89.5	92.9
		250	78.9	93.7	89.8	88	89.6
		500	87.1	98.2	93.6	82.4	89.4
		1000	78.4	74	86.3	92.4	86.6

## Sheet: Sup Figure.5
Sup Fig.5a
Sup Fig.5c		Ctrl-sgRNA			BRD4 sg-1			BRD4 sg-2
		2704	3451	2313	360	413	204	542	104	240

[truncated: 11 more sheets: Sup Figure.6, Sup Figure.7, Sup Figure.8, Sup Figure.9, Sup Figure.10, Sup Figure.11, Sup Figure.12, Sup Figure.13, Sup Figure.14, Sup Figure.15, Sup Figure.16]
